# Supplementary material for: Structural basis and selectivity of sulfatinib binding to FGFR and CSF-1R
Source: Commun Chem. 2024 Jan 3;7:3. doi: 10.1038/s42004-023-01084-0 (PMC10764862; doi:10.1038/s42004-023-01084-0)
Supplement: Supplementary file 3 — Supplementary Data 1 [file 42004_2023_1084_MOESM3_ESM.zip]

Archive with 5 entries (4 files):
- supplementary data 1/
- supplementary data 1/.DS_Store
- __MACOSX/supplementary data 1/._.DS_Store
- supplementary data 1/sulfatinib_FGFR1_val-report-full-annotate_P1.pdf
- __MACOSX/supplementary data 1/._sulfatinib_FGFR1_val-report-full-annotate_P1.pdf
